# Supplementary material for: A mixed-methods evaluation of the impact of a person-centered family planning intervention for community health workers on family planning outcomes in India
Source: BMC Health Serv Res. 2020 Dec 11;20:1139. doi: 10.1186/s12913-020-05995-9 (PMC7733295; doi:10.1186/s12913-020-05995-9)
Supplement: Supplementary file 1 — Additional file 1. [file 12913_2020_5995_MOESM1_ESM.xlsx]

## Sheet: Demos, ASHA interaction, FP
Participant Information Sheet and Verbal Consent Form Conducting survey of Women who recently met with an ASHA about Family Planning (To be read to participant prior to the interview) Study Title: SPARQ Project SPARQ: Strengthening Person-Centered Accessibility, Respect, and Quality Introduction: Hello. My name is ____________________. I work for Population Sciences International (PSI). We are tr…
Demographics
Question #	Question	Response options	Programming/Code notes
1	How old were you at your last birthday?		years
2	What is your current marital status?	single | married | widowed | divorced
3	Can you read/write?	Yes, and attended school | Yes, but did not attend schoool | No
4	What is your current occupation?	Unemployed self_employed (for eg business, milk business, own's shop etc) government_employee private_employee farmer_(own_land) farmer_(leased_land) Skilled_labour Unskilled_labour traditional_worker other	skip pattern
5	What is your current occupation? Other (Specify)
6	Do you know your husband's occupation?	Yes | no	skip pattern
7	What is your husband's occupation?	Unemployed self_employed (for eg business, milk business, own's shop etc) government_employee private_employee farmer_(own_land) farmer_(leased_land) Skilled_labour Unskilled_labour traditional_worker other	skip pattern
8	10.3 What is your husband's occupation? Other (Specify)		skip pattern
9	What is your religion?	Hindu | Muslim | Christian | other	skip pattern
10	What is your religion? - Other		skip pattern
11	To what tribe/caste do you belong?	Scheduled caste | Scheduled Tribe | OBC | General | Other	skip pattern
12	To what tribe/caste do you belong? Other (Specify)		skip pattern
13	Do you have any children?	Yes | no	skip pattern
14	How many children (age and sex)?	xx girls | xx boys	drop down to enter numbers of sons and daughters
15	Would you like to have another child or would you prefer not to have any more children?	HAVE (A/ANOTHER) CHILD, NO MORE/NONE, SAYS SHE CAN'T GET PREGNANT, UNDECIDED/DON'T KNOW
	ASHA interaction
16	When did you last have a visit from your ASHA [insert ASHA name here]?		numerical, days, weeks, months, years, never
17	How many times has an ASHA visted you in the last 3 months?		numerical value - respondent to specify no. of times
18	When the ASHA came, did she talk to you about family planning?	0, 0 No | 1, 1 Yes | 77, 77 I don't remember
19	How do you feel about how involved your ASHA was with helping you choose a family planning method?	I wish my ASHA had been less involved/ My ASHA was involved exactly the right amount/ I wish my ASHA had been more involved/
20	During the visit, who made the decision about what family planning method you would use? (Check all that apply)	My health provider | My partner | My parents/in-laws| Me | Other (specify) |: ________________
21	Did your ASHA have a preference for what birth control method you should use?	No preference | Slight preference | Moderate preference| Strong preference | Extremely strong preference | Don't know
	PCFP Scale
	Now I will ask you some questions about your experiences with the ASHA. Thinking back on your last visit with the ASHA, tell me if the following things happened all the time, most of the time, a few times, or it never happened. You can say a few times if it happened one or two times, and most of the time will be if it happened 3 or more times, but not always. As a reminder, none of the responses …
22	Did the ASHA introduce herself to you when she came to see you?	0, 0 No, never | 1, 1 Yes, a few times | 2, 2 Yes, most of the time | 3, 3 Yes, all the time
23	Did the ASHA treat you with respect?	0, 0 No, never | 1, 1 Yes, a few times | 2, 2 Yes, most of the time | 3, 3 Yes, all the time
24	Did you feel the ASHA wanted the best for you?	0, 0 No, never | 1, 1 Yes, a few times | 2, 2 Yes, most of the time | 3, 3 Yes, all the time
25	Were you given enough information about your care in order for you to feel like you understood what happened?	0, 0 No, never | 1, 1 Yes, a few times | 2, 2 Yes, most of the time | 3, 3 Yes, all the time
26	Did you feel like the ASHA involved you in decisions about your care?	0, 0 No, never | 1, 1 Yes, a few times | 2, 2 Yes, most of the time | 3, 3 Yes, all the time
27	Did you feel the ASHA clearly explained things to you?	0, 0 No, never | 1, 1 Yes, a few times | 2, 2 Yes, most of the time | 3, 3 Yes, all the time
28	When you had questions, did the ASHA answer in a way you could understand?	0, 0 No, never | 1, 1 Yes, a few times | 2, 2 Yes, most of the time | 3, 3 Yes, all the time
29	Did the ASHA support your anxieties and fears about your family planning procedure or your choice?	0, 0 No, never | 1, 1 Yes, a few times | 2, 2 Yes, most of the time | 3, 3 Yes, all the time
30	Did you feel you could ask the ASHA any questions you had?	0, 0 No, never | 1, 1 Yes, a few times | 2, 2 Yes, most of the time | 3, 3 Yes, all the time
31	Did you feel you were allowed to have someone you wanted to stay with you during your visit?	0, 0 No, never | 1, 1 Yes, a few times | 2, 2 Yes, most of the time | 3, 3 Yes, all the time
32	Did the ASHA ask you or your family for money other than the official cost?	0, 0 No, never | 1, 1 Yes, a few times | 2, 2 Yes, most of the time | 3, 3 Yes, all the time
33	Is the ASHA available to you when you want to speak to her, have questions, or need support?	0, 0 No, never | 1, 1 Yes, a few times | 2, 2 Yes, most of the time | 3, 3 Yes, all the time
34	Did you feel the ASHA took the best care of you?	0, 0 No, never | 1, 1 Yes, a few times | 2, 2 Yes, most of the time | 3, 3 Yes, all the time
35	Did you feel the ASHA cared about you as a person?	0, 0 No, never | 1, 1 Yes, a few times | 2, 2 Yes, most of the time | 3, 3 Yes, all the time
36	Did you feel you had complete trust in the ASHA with regards to your care?	0, 0 No, never | 1, 1 Yes, a few times | 2, 2 Yes, most of the time | 3, 3 Yes, all the time
	MII
37	Were you informed about other methods?	0, 0 No | 1, 1 Yes | 77, 77 I don't remember	mii1
38	Were you informed about side effects?	0, 0 No | 1, 1 Yes | 77, 77 I don't remember	mii2
39	Were you told what to do if you experienced side effects?	0, 0 No | 1, 1 Yes | 77, 77 I don't remember	mii3
	FP methods and reasons
40	Have you adopted a family planning method in the last 3 months?	0, 0 No | 1, 1 Yes | 77, 77 I don't remember	skip pattern; if response is no, go to 53 and end survey
41	What method/s did you adopt?	Oral pills Condoms IUD/Copper-T Injectables Other (specify)	select all that apply (and then next series questions for each method)
42	Are you still using this method?	0, 0 No | 1, 1 Yes | 77, 77 I don't remember	skip pattern; if yes skip to 45. If no, skip questions 49-54
43	Why did you discontinue the method?	Side effects from the FP method(s) | Not having sex | Infrequent sex | My husband or family do not want me to | Menopausal/ hysterectomy | Costs too much | Can't get pregnant | Not menstruated since last birth | Breastfeeding | It's up to God or fate| Other (specify)
44	Other reason why not continue method:
45	Where did you get this method?	Pharmacy Govt. PHC Govt. CHC Govt. FRU Govt. DWH Private clinic Private hospital ASHA Angawadi Center NGO (both outreach worker and mobile unit) I don't know, my husband got me the FP method Other	select all that apply; by the method
46	Other location for method
47	Did the ASHA go with you to the facility to get this method?	0, 0 No | 1, 1 Yes | 77, 77 I don't remember
48	Why did you decide to adopt this method? (choose all that apply)	I want to wait to have my first child I want to wait before having another child I have health related reasons I do not have money to support a child/children do not want to have any more children | other (specify)
49	Why did you decide not to adopt a FP method?	Side effects from the FP method(s) | Not having sex | Infrequent sex | My husband or family do not want me to | Menopausal/ hysterectomy | Costs too much | Can't get pregnant | Not menstruated since last birth | Breastfeeding | It's up to God or fate| Other (specify)
50	Other reason why decided to not adopt FP method:
51	Do you think that you will continue using this method?	yes, no, unsure
51	If you don't think you will continue with this method, why not?	Side effects from the FP method(s) | Not having sex | Infrequent sex | My husband or family do not want me to | Menopausal/ hysterectomy | Costs too much | Can't get pregnant | Not menstruated since last birth | Breastfeeding | It's up to God or fate| Other (specify)	select all that apply; by the method
52	Other reason why not continue method:
53	Have you ever used a FP method in the past, if so, what method? (select all that apply)	Oral pills Condoms IUD/Copper-T Injectables Other (specify)
54	Other method you have used in the past:
	End Survey
55	This is the end of the survey. Thank you for your time
							.
											.
									.
									.
										.
										.
										.
